# Supplementary material for: CircZFR functions as a sponge of miR-578 to promote breast cancer progression by regulating HIF1A expression
Source: Cancer Cell Int. 2020 Aug 18;20:400. doi: 10.1186/s12935-020-01492-5 (PMC7437024; doi:10.1186/s12935-020-01492-5)
Supplement: Supplementary file 2 — Additional file 2: Supplement material 2. The detailed quantification of the western blot analysis. [file 12935_2020_1492_MOESM2_ESM.xls]

## Sheet: Sheet1
Figure 7E
	miR-NC			miR-578
MCF7	1.05	1.04	0.91	0.57	0.45	0.5
BT-549	0.96	0.95	1.09	0.46	0.43	0.32
Figure 7G
	sh-NC+anti-NC			sh-circZFR+anti-NC			sh-circZFR+anti-miR-578
MCF7	1.03	1.05	0.92	0.58	0.5	0.68	0.93	0.88	0.81
BT-549	1.04	1.03	0.93	0.49	0.63	0.52	0.86	0.95	0.73
Figure 8A
	vector			HIF1A
MCF7	1.04	1.06	0.9	1.86	2.02	1.93
BT-549	0.98	0.93	1.09	2.16	2	1.98
